# Supplementary material for: Presence of Soybean Vein Necrosis Orthotospovirus (Tospoviridae: Orthotospovirus) in Pakistan, Pakistani Scientists’ and Farmers’ Perception of Disease Dynamics and Management, and Policy Recommendations to Improve Soybean Production
Source: Viruses. 2025 Feb 25;17(3):315. doi: 10.3390/v17030315 (PMC11946773; doi:10.3390/v17030315)
Supplement: Supplementary file 1 [file viruses-17-00315-s001.zip]

Archive with 1 entries (1 files):
- viruses-3389633-supplementary.pdf
